# Supplementary material for: Effect of Water Extract of Artemisia annua L. on Growth Performance, Blood Biochemical Parameters and Intestinal-Related Indices in Mutton Sheep
Source: Animals (Basel). 2026 Jan 22;16(2):340. doi: 10.3390/ani16020340 (PMC12838144; doi:10.3390/ani16020340)
Supplement: Supplementary file 1 [file animals-16-00340-s001.zip]

Archive with 1 entries (1 files):
- animals-4094304-supplementary.pdf
